# Supplementary material for: Azo Dye Biodecolorization Enhanced by Echinodontium taxodii Cultured with Lignin
Source: PLoS One. 2014 Oct 6;9(10):e109786. doi: 10.1371/journal.pone.0109786 (PMC4186836; doi:10.1371/journal.pone.0109786)
Supplement: File S1 — Data of Figure 1. Effect of lignin on the decolorization of different dyes by E. taxodii. Table S1, RBV5. Table S2, DR5B. Table S3, DB38. Table S4, DB22. (XLS) [file pone.0109786.s001.xls]

## Sheet: File S1. 
Table S1
RBV5
time	dye decolorization
day	%
	ck		100mg/L		300mg/L		500mg/L
	average	stdev	average	stdev	average	stdev	average	stdev
0	0	0	0	0	0	0	0	0
1	3.3121	0.10809	3.15924	1.29711	4.84076	1.62139	2.87898	1.63276
2	8.38217	0.63643	5.09554	1.50038	6.36943	0.07643	6.11465	1.13454
3	10.6242	1.30011	7.64331	1.01783	8.63694	1.79956	10.9554	0.53503
4	14.0127	0.75665	11.9236	1.31796	17.4522	0.54046	12.8153	1.62199
5	60.828	0.59451	60.0255	0.75665	61.9745	2.32399	66.4841	0.27023
6	65.9618	1.30236	75.5414	2.70232	80.6369	1.3765	91.7452	0.10809
7	76.9936	1.62139	91.8981	1.62139	92.4713	1.02688	94.2166	1.31575
Table S2
DR5B
time	dye decolorization
day	%
	ck		100mg/L		300mg/L		500mg/L
	average	stdev	average	stdev	average	stdev	average	stdev
0	0	0	0	0	0	0	0	0
1	1.44511	0	3.26721	0.76558	6.11256	0.74153	5.17009	1.7312
2	5.06687	0.82807	5.12073	0.62709	8.45301	1.52061	8.65272	3.31114
3	6.21129	2.05639	11.902	0.63627	18.1581	2.75351	13.6837	1.1537
4	8.93771	3.66112	14.9022	0.20196	36.074	4.95057	28.0495	1.10206
5	22.0918	2.93229	31.2898	3.89365	53.7654	19.2311	45.8487	5.01424
6	43.782	2.05479	60.5511	5.02674	71.2548	2.83706	76.8962	8.55144
7	75.9873	5.4148	92.2808	4.00672	89.3546	4.19883	94.5337	0.34273
Table S3
DB38
time	dye decolorization
day	%
	ck		100mg/L		300mg/L		500mg/L
	average	stdev	average	stdev	average	stdev	average	stdev
0	0	0	0	0	0	0	0	0
1	5.89111	1.08761	21.6905	1.73001	21.1678	3.1853	18.3046	1.26203
2	13.8652	1.15811	35.4351	2.04728	28.3416	0.9651	39.5367	1.16012
3	17.0178	1.62163	43.4374	0.7797	40.7592	5.54937	42.0621	1.54817
4	33.2154	2.59322	49.3083	1.09188	46.0994	1.113	46.2442	3.34876
5	41.5936	5.29733	52.3363	1.90102	50.6675	1.11857	52.276	1.00759
6	53.0272	1.3183	57.5618	2.35873	55.7504	2.60576	55.2678	1.87884
Table S4
DB22
time	dye decolorization
day	%
	ck		100mg/L		300mg/L		500mg/L
	average	stdev	average	stdev	average	stdev	average	stdev
0	0	0	0	0	0	0	0	0
1	5.71763	1.21566	22.851	0.95068	21.9067	1.58104	23.4436	2.16751
2	10.8166	0.7736	35.0417	0.66309	40.1407	1.32617	37.64	1.43668
3	12.1646	0.7736	38.0894	0.99463	43.9698	3.868	44.7512	1.43243
4	20.409	2.54183	44.1065	0.05526	48.4501	1.17565	46.9654	0.87136
5	38.9763	0.71834	47.7598	1.21566	52.0969	0.55257	51.2764	2.26554
6	57.1973	0.33154	62.4729	0.49731	62.5684	2.34826	62.4381	1.41815
