# Supplementary material for: Azo Dye Biodecolorization Enhanced by Echinodontium taxodii Cultured with Lignin
Source: PLoS One. 2014 Oct 6;9(10):e109786. doi: 10.1371/journal.pone.0109786 (PMC4186836; doi:10.1371/journal.pone.0109786)
Supplement: File S2 — Data of Figure 2. Effect of lignin on biomass during the decolorization of dyes by E. taxodii. Table S5, RBV5. Table S6, DR5B. Table S7, DB38. Table S8, DB22. (XLS) [file pone.0109786.s002.xls]

## Sheet: File S2.
Table S5
RBV5
time	biomass
day	g
	ck		100mg/L		300mg/L		500mg/L
	average	stdev	average	stdev	average	stdev	average	stdev
0	0.01377	0.00106	0.01377	0.00106	0.01377	0.00106	0.01377	0.00106
1	0.01383	0.000907377	0.0151	0.00456	0.0162	0.00182	0.01287	0.00343
2	0.0196	0.00242	0.02203	0.00306	0.02597	0.00125	0.02347	0.00199
3	0.02657	0.00257	0.02547	0.00306	0.02927	0.00254	0.02723	0.00612
4	0.03877	0.00599	0.03477	0.00404	0.0362	0.00285	0.03927	0.00388
5	0.04497	0.00312	0.03637	0.00896	0.0432	0.00608	0.0493	0.00336
6	0.0527	0.00102	0.05377	0.00104	0.05582	0.00967	0.05284	0.00717
7	0.0786	0.00699	0.07473	0.01134	0.07253	0.0038	0.07703	0.0075
Table S6
DR5B
time	biomass
day	g
	ck		100mg/L		300mg/L		500mg/L
	average	stdev	average	stdev	average	stdev	average	stdev
0	0.0152	0.000519615	0.0152	0.000519615	0.0152	0.000519615	0.0152	0.000519615
1	0.0198	0.000707107	0.01985	0.00219	0.02363	0.00472	0.0222	0.00193
2	0.02517	0.000750555	0.0208	0.00392	0.0183	0.00218	0.02493	0.00752
3	0.02487	0.00915	0.04073	0.0061	0.03317	0.01057	0.02993	0.00449
4	0.03663	0.00805	0.03917	0.00303	0.04077	0.01614	0.03047	0.00133
5	0.0536	0.00877	0.0503	0.0024	0.0652	0.00806	0.06255	0.00926
6	0.07727	0.01516	0.07848	0.00827	0.07595	0.00417	0.08225	0.03528
Table S7
DB38
time	biomass
day	g
	ck		100mg/L		300mg/L		500mg/L
	average	stdev	average	stdev	average	stdev	average	stdev
0	0.01835	0.0031	0.01835	0.0031	0.01835	0.0031	0.01835	0.0031
1	0.0172	0.00204	0.01763	0.00273	0.02007	0.00299	0.0198	0.00161
2	0.02213	0.0067	0.02277	0.00326	0.0237	0.00185	0.0268	0.00278
3	0.0249	0.0035	0.03137	0.00208	0.02787	0.00175	0.0302	0.00551
4	0.03455	7.07107e-05	0.0357	0.00156	0.0339	0.00156	0.0371	0.00651
5	0.0444	0.00971	0.04827	0.00498	0.0411	0.00497	0.04977	0.00921
6	0.0582	0.000282843	0.05673	0.00584	0.05993	0.00835	0.05593	0.00153
Table S8
DB22
time	biomass
day	g
	ck		100mg/L		300mg/L		500mg/L
	average	stdev	average	stdev	average	stdev	average	stdev
0	0.01068	0.000457347	0.01068	0.000457347	0.01068	0.000457347	0.01068	0.000457347
1	0.01863	0.00313	0.02167	0.00519	0.01695	0.00502	0.02353	0.00311
2	0.02767	0.000737111	0.0243	0.00406	0.028	0.00113	0.02563	0.00471
3	0.03377	0.00797	0.0332	0.00175	0.0269	0.0123	0.03183	0.00693
4	0.03542	0.0117	0.03357	0.00356	0.029	0.00324	0.03383	0.0036
5	0.03738	0.00181	0.04153	0.01341	0.03765	0.00856	0.04017	0.01272
6	0.05355	0.00902	0.059	0.01071	0.06677	0.00641	0.0644	0.00827
