# Supplementary material for: Azo Dye Biodecolorization Enhanced by Echinodontium taxodii Cultured with Lignin
Source: PLoS One. 2014 Oct 6;9(10):e109786. doi: 10.1371/journal.pone.0109786 (PMC4186836; doi:10.1371/journal.pone.0109786)
Supplement: File S3 — Data of Figure 3. Effect of lignin on laccase activities during the decolorization of dyes by E. taxodii. Table S9, RBV5. Table S10, DR5B. Table S11, DB38. Table S12, DB22. (XLS) [file pone.0109786.s003.xls]

## Sheet: File S3. 
Table S9
RBV5
time	Laccase activity
day	u/L
	ck		100mg/L		300mg/L		500mg/L
	average	stdev	average	stdev	average	stdev	average	stdev
0	0	0	0	0	0	0	0	0
1	10.3091	1.59768	17.9061	1.84359	22.697	0.44836	11.9015	0.89781
2	9.03434	1.86953	24.0409	0.14785	21.3556	1.93669	17.7788	2.88842
3	18.3182	1.86419	84.6894	9.63165	61.4226	2.05398	32.3599	0.78746
4	40.1174	5.08367	84.6212	21.6632	75.0758	24.363	63.4015	1.27493
5	45.4167	0.58926	68.9792	13.2877	113.833	54.0347	71.4444	6.47945
6	45.9583	6.65859	98.5833	22.5096	101.576	5.09974	128.875	6.54074
7	77.9545	10.9494	131.394	16.2849	138.652	0.92138	173.318	9.57808
Table S10
DR5B
time	Laccase activity
day	u/L
	ck		100mg/L		300mg/L		500mg/L
	average	stdev	average	stdev	average	stdev	average	stdev
0	0	0	0	0	0	0	0	0
1	34.6379	1.12494	28.1379	3.1777	25.8121	0.80139	9.98182	4.3346
2	20.0697	3.54271	47.4849	2.50794	50.8546	4.15183	62.9136	10.8059
3	23.9452	10.5388	117.618	13.5379	96.35	46.2109	82.55	45.6806
4	24.3697	3.80866	102.264	12.0396	104.642	32.5757	56.5455	4.38264
5	71.7803	40.9586	275.515	30.8556	231.803	17.3348	247.682	40.6051
6	61.1825	97.8015	385.924	53.0364	442.841	126.669	410.705	101.47
7	231.924	15.4278	510.212	90.124	429.197	12.9636	582.788	25.9701
Table S11
DB38
time	Laccase activity
day	u/L
	ck		100mg/L		300mg/L		500mg/L
	average	stdev	average	stdev	average	stdev	average	stdev
0	0	0	0	0	0	0	0	0
1	15.9208	1.44368	30.6306	1.38334	36.2806	1.90121	23.15	5.59924
2	28.2944	6.6229	113.333	16.122	42.7667	3.55731	194.3	1.36707
3	0.23889	0.41377	254.955	3.94266	113.402	0.13928	84.6364	19.2847
4	36.0758	0.6214	68.7727	10.0923	89.9545	1.64992	105.553	6.13897
5	77.4583	13.6707	148.296	9.00924	114.327	0.06757	131.479	3.85962
6	151.489	14.0394	248.292	13.8475	379.458	20.565	236.417	5.66238
Table S12
DB22
time	Laccase activity
day	u/L
	ck		100mg/L		300mg/L		500mg/L
	average	stdev	average	stdev	average	stdev	average	stdev
0	0	0	0	0	0	0	0	0
1	2.32778	0.76396	18.6375	1.27868	10.1708	1.64402	17.35	0.07071
2	4.05556	0.2357	51.2727	6.59109	68.9909	10.5038	69.0982	4.65469
3	11.1056	1.01658	40.6917	4.60798	48.2222	3.44812	19.5667	3.44125
4	14.7917	1.23744	34.5833	42.8059	104.458	9.19239	29.1875	7.63086
5	9.14583	3.50607	35.3125	11.0485	79.7917	23.4524	100.417	70.5928
6	48.125	6.24611	140.524	21.9692	140.354	33.3813	133.375	4.00694
