# Supplementary material for: Azo Dye Biodecolorization Enhanced by Echinodontium taxodii Cultured with Lignin
Source: PLoS One. 2014 Oct 6;9(10):e109786. doi: 10.1371/journal.pone.0109786 (PMC4186836; doi:10.1371/journal.pone.0109786)
Supplement: File S4 — Data of Figure 5. Evaluating for nature mediators based on decolorization of DR5B, DB22 and DB38 (100 mg/L) in presence of mediator (1 mM) for 2 h. Table S13. (XLS) [file pone.0109786.s004.xls]

## Sheet: File S4. 
Table S13
	Decolorization
	%
	DR5B	DB22	DB38
control	2	10	7
syringaldehyde	73.5043	34.2624	50.5135
acetosyringone	40.7977	32	46.2452
vanillin	6.03989	33.9905	44.8331
acetovanillone	4.15954	43.3719	39.4416
ferulic acid	0	10.9449	13.6072
cinnamic acid	0	21.8899	12.9332
p-coumaric acid	0.39886	45.4113	43.4211
caffeic acid	0	0	4.13992
3,4-dihydroxybenzaldehyde	0.39886	0	4.42875
4-hydroxybenzaldehyde	0	19.9864	36.2003
sinapinic acid	0	0	1
3,4-dihydroxybenzoic acid	0	0	2
syringic Acid	0	1	4
