# Supplementary material for: Azo Dye Biodecolorization Enhanced by Echinodontium taxodii Cultured with Lignin
Source: PLoS One. 2014 Oct 6;9(10):e109786. doi: 10.1371/journal.pone.0109786 (PMC4186836; doi:10.1371/journal.pone.0109786)
Supplement: File S5 — Data of Figure 6. Effects of mediator concentration on dye decolorization (%) by purified laccase (4-h treatment of 100 mg/l DR5B, DB22 and DB38). Table S14, DR5B. Table S15, DB38. Table S16, DB22. (XLS) [file pone.0109786.s005.xls]

## Sheet: File S5. 
Table S14
Time	DR5B decolorization
min	%
	0uM	10uM	50uM	100uM	250uM	500uM
0	0	0	0	0	0	0
5	0	0	0	0.34843	1.39373	8.36237
10	0	0	0.17422	0.81301	5.05226	33.6818
15	0.11614	0.11614	0.17422	1.39373	7.31707	56.1556
20	0.17422	0.17422	0.29036	2.03252	7.89779	68.583
30	0.29036	0.29036	0.29036	3.25203	8.3043	73.9837
60	0.34843	0.34843	0.46458	3.9489	9.58188	76.1324
90	1.10337	1.10337	1.39373	4.29733	10.3949	77.0616
120	1.91638	1.91638	2.26481	4.93612	11.9628	78.5134
180	2.78746	2.78746	2.9036	7.31707	14.6922	80.6039
240	4.58769	4.58769	5.05226	13.1823	20.0348	83.3333
Table S15
Time	DB38decolorization
min	%
	0uM	10uM	50uM	100uM	250uM	500uM
0	0	0	0	0	0	0
5	1.4	30.7974	38.3687	45.0622	48.3906	45.8669
10	1.7	31.4923	39.3563	45.7937	51.5728	47.842
15	2.4	32.1873	40.1609	46.3789	52.3775	50.0731
20	2.9	32.8091	41.0022	47.6225	52.853	52.6701
30	3.3	33.4309	41.7337	48.2809	53.8405	53.6942
60	4.6	34.5647	42.8676	48.9759	54.2063	53.8771
90	6.1	36.8691	45.0256	51.207	55.7059	55.4865
120	7.1	38.259	47.2568	52.4141	56.6935	55.6328
180	12.1	40.0146	47.8054	52.9627	56.913	56.0717
240	16.9	41.5874	48.4638	54.1697	58.4126	56.2912
Table S16
Time	DB22 decolorization
min	%
	0uM	10uM	50uM	100uM	250uM	500uM
0	0	0	0	0	0	0
5	2.2	7.00742	10.7172	18.7964	20.2803	21.6818
10	3.7	11.7065	22.5062	28.277	26.6282	26.7106
15	4.8	16.4056	28.3594	31.9044	28.8541	28.1121
20	5.7	23.4955	32.7288	35.1195	31.5746	29.9258
30	6.5	34.46	37.1805	38.8293	35.0371	32.7288
60	7.4	38.582	39.324	40.643	35.9439	34.2127
90	8.9	41.0552	41.385	42.4567	38.1698	35.9439
120	10.1	42.5392	42.9514	43.1162	38.7469	36.6859
180	14.6	45.2597	47.568	48.6397	40.1484	38.4996
240	16.5	46.5787	49.2168	51.7725	42.4567	40.5606
